# Supplementary material for: Stroke and Bleeding Risks With Non–Vitamin K Oral Anticoagulants in Nonvalvular Atrial Fibrillation
Source: JAMA Netw Open. 2026 Apr 24;9(4):e269082. doi: 10.1001/jamanetworkopen.2026.9082 (PMC13109794; doi:10.1001/jamanetworkopen.2026.9082)
Supplement: Supplement. — eTable 1. Adjusted Hazard Ratios Comparing Rivaroxaban vs Dabigatran in those 65 years and older in the study by Graham et al, and an analysis in the Sentinel system using the Medicare data partner only eTable 2. Adjusted Hazard Ratios Comparing Rivaroxaban vs Apixaban in those 65 years and older in the study by Graham et al, and an analysis in the Sentinel system using the Medicare data partner only eTable 3. Adjusted Hazard Ratios Comparing Dabigatran vs Apixaban in those 65 years and older in the study by Graham et al, and an analysis in the Sentinel system using the Medicare data partner only eTable 4. Aggregated weighted complete list of patient characteristics of NOAC users in the Sentinel Distributed Database from October 19, 2010 to February 28, 2022* eTable 5 Aggregated unadjusted characteristics of rivaroxaban and apixaban users in the Sentinel Distributed Database from October 19, 2010, to February 28, 2022 eTable 6. Aggregated unadjusted characteristics of rivaroxaban and dabigatran users in the Sentinel Distributed Database from October 19, 2010, to February 28, 2022 eTable 7. Aggregated unadjusted characteristics of dabigatran and apixaban users in the Sentinel Distributed Database from October 19, 2010, to February 28, 2022 eFigure 1. Adjusted hazard ratios for thromboembolic stroke comparing rivaroxaban and apixaban users, overall and by subgroup eFigure 2. Adjusted hazard ratios for major extracranial bleeding comparing rivaroxaban and apixaban users, overall and by subgroup eFigure 3. Adjusted hazard ratios for gastrointestinal hemorrhage comparing rivaroxaban and apixaban users, overall and by subgroup eFigure 4. Adjusted hazard ratios for intracranial hemorrhage comparing rivaroxaban and apixaban users, overall and by subgroup eFigure 5. Adjusted hazard ratios for thromboembolic stroke comparing rivaroxaban and dabigatran users, overall and by subgroup eFigure 6. Adjusted hazard ratios for major extracranial bleeding comparing rivaroxaban and dab [file jamanetwopen-e269082-s001.xlsx]

## Sheet: Table of Contents
Bradley MC, Simon AL, Kolonoski J, Graham DJ, Zhang R, Connolly JG. Stroke and bleeding risks with non-vitamin K oral anticoagulants in nonvalvular atrial fibrillation. JAMA Netw Open. 2026;9(4): e269082. doi: 10.1001/jamanetworkopen.2026.9082
This supplemental material has been provided by the authors to give readers additional information about their work.
eTable 1-3	Results from a replication of the findings from Graham et al. using our proposed pairwise comparison approach within the Sentinel System's Medicare data partner i showing HRs for all outcomes and comparisons, in NOACusers over 65 years
eTable 4	Aggregated weighted complete list of patient characteristics of NOAC users in the Sentinel Distributed Database from October 19, 2010 to February 28, 2022
eTable 5	Aggregated unadjusted characteristics of rivaroxaban and apixaban users in the Sentinel Distributed Database from October 19, 2010 to February 28, 2022
eTable 6	Aggregated unadjusted characteristics of rivaroxaban and dabigatran users in the Sentinel Distributed Database from October 19, 2010 to February 28, 2022
eTable 7	Aggregated unadjusted characteristics of dabigatran and apixaban users in the Sentinel Distributed Database from October 19, 2010 to February 28, 2022
eFigure A1	Adjusted hazard ratios for thromboembolic stroke comparing rivaroxaban and apixaban users, overall and by subgroup
eFigure A2	Adjusted hazard ratios for major extracranial bleeding comparing rivaroxaban and apixaban users, overall and by subgroup
eFigure A3	Adjusted hazard ratios for gastrointestinal hemorrhage comparing rivaroxaban and apixaban users, overall and by subgroup
eFigure A4	Adjusted hazard ratios for intracranial hemorrhage comparing rivaroxaban and apixaban users, overall and by subgroup
eFigure A5	Adjusted hazard ratios for thromboembolic stroke comparing rivaroxaban and dabigatran users, overall and by subgroup
eFigure A6	Adjusted hazard ratios for major extracranial bleeding comparing rivaroxaban and dabigatran users, overall and by subgroup
eFigure A7	Adjusted hazard ratios for gastrointestinal hemorrhage comparing rivaroxaban and dabigatran users, overall and by subgroup
eFigure A8	Adjusted hazard ratios for intracranial hemorrhage comparing rivaroxaban and dabigatran users, overall and by subgroup
eFigure A9	Adjusted hazard ratios for thromboembolic stroke comparing dabigatran and apixaban users, overall and by age and sex subgroups
eFigure A10	Adjusted hazard ratios for thromboembolic stroke comparing dabigatran and apixaban users, CHADS2-VASc and HASBLED subgroups
eFigure A11	Adjusted hazard ratios for major extracranial bleeding comparing dabigatran and apixaban users, overall and by age and sex subgroups
eFigure A12	Adjusted hazard ratios for major extracranial bleeding comparing dabigatran and apixaban users, CHADS2-VASc and HASBLED subgroups
eFigure A13	Adjusted hazard ratios for gastrointestinal hemorrhage comparing dabigatran and apixaban users, overall and by subgroup
eFigure A14	Adjusted hazard ratios for gastrointestinal hemorrhage comparing dabigatran and apixaban users, by CHADS2-VASc and HASBLED subgroups
eFigure A15	Adjusted hazard ratios for intracranial hemorrhage comparing dabigatran and apixaban users, overall and by subgroup
eFigure A16	Adjusted hazard ratios for intracranial hemorrhage comparing dabigatran and apixaban users, CHADS2-VASc and HASBLED subgroups

## Sheet: eTables 1-3
etable 1. Adjusted Hazard Ratios Comparing Rivaroxaban vs. Dabigatran in those 65 years and older in the study by Graham et al, and an analysis in the Sentinel system using the Medicare data partner only.
Outcome	>65 IPTW	>65 IPTW
	ATE	ATE
	Graham et al[1].	Sentinel
Stroke	0.90 (0.76, 1.06)	0.90 (0.76, 1.06)
GI Bleed	1.27 (1.16, 1.40)	1.16 (1.07, 1.25)
MEB	1.32 (1.21, 1.45)	1.20 (1.11, 1.30)
ICH	1.71 (1.35, 2.17)	1.58 (1.23, 2.03)
etable 2. Adjusted Hazard Ratios Comparing Rivaroxaban vs. Apixaban in those 65 years and older in the study by Graham et al, and an analysis in the Sentinel system using the Medicare data partner only.
Outcome	>65 IPTW	>65 IPTW
	ATE	ATE
	Graham et al1.	Sentinel
Stroke	1.02 (0.85, 1.23)	0.99 (0.82, 1.19)
GI Bleed	2.83 (2.47, 3.25)	2.35 (2.11, 2.61)
MEB	2.70 (2.38, 3.05)	2.33 (2.11, 2.58)
ICH	1.21 (0.94, 1.55)	1.23 (0.96, 1.58)
etable 3. Adjusted Hazard Ratios Comparing Dabigatran vs. Apixaban in those 65 years and older in the study by Graham et al, and an analysis in the Sentinel system using the Medicare data partner only.
Outcome	>65 IPTW	>65 IPTW
	ATE	ATE
	Graham et al 1.	Sentinel
Stroke	1.14 (0.94, 1.37)	1.13 (0.93, 1.37)
GI Bleed	2.23 (1.93, 2.58)	2.01 (1.79, 2.26)
MEB	2.04 (1.78, 2.32)	1.93 (1.73, 2.15)
ICH	0.70 (0.53-0.94)	0.74 (0.55, 1.00)
1 Graham et al. Am J Med. 2019 May;132(5):596-604.e11

## Sheet: eTable 4
eTable 4. Aggregated weighted complete list of patient characteristics of NOAC users in the Sentinel Distributed Database from October 19, 2010 to February 28, 2022*
	Rivaroxaban vs. Apixaban				Rivaroxaban vs. Dabigatran				Dabigatran vs. Apixaban
	Rivaroxaban Users		Apixaban Users		Rivaroxaban Users		Dabigatran Users		Dabigatran Users		Apixaban Users
Patient Characteristics1	Number/Mean	Percent/ Standard Deviation2	Number/Mean	Percent/ Standard Deviation2	Number/Mean	Percent/ Standard Deviation2	Number/Mean	Percent/ Standard Deviation2	Number/Mean	Percent/ Standard Deviation2	Number/Mean	Percent/ Standard Deviation2
Weighted patients	57,965	N/A	96,013	N/A	57,127	N/A	19,679	N/A	18,882	N/A	96,132	N/A
Demographic Characteristics
Age (years)	56.6	7.2	56.7	7.3	56.3	7.4	56.2	7.4	56.6	7.1	56.8	7.2
Age
21-49 years	9,065	15.6%	15,267	15.9%	9,684	17.0%	3,446	17.5%	3,031	16.1%	14,792	15.4%
50-64 years	48,900	84.4%	80,746	84.1%	47,443	83.0%	16,233	82.5%	15,851	83.9%	81,340	84.6%
Sex
Female	16,208	28.0%	26,985	28.1%	14,310	25.0%	4,821	24.5%	5,190	27.5%	27,288	28.4%
Male	41,756	72.0%	69,027	71.9%	42,817	75.0%	14,858	75.5%	13,692	72.5%	68,845	71.6%
Race3
American Indian or Alaska Native	30	0.1%	81	0.1%	48	0.1%	22	0.1%	4	0.0%	78	0.1%
Asian	105	0.2%	205	0.2%	172	0.3%	55	0.3%	19	0.1%	209	0.2%
Black or African American	1,319	2.3%	2,665	2.8%	1,261	2.2%	303	1.5%	267	1.4%	2,656	2.8%
Native Hawaiian or Other Pacific Islander	48	0.1%	z	0.1%	57	0.1%	16	0.1%	16	0.1%	84	0.1%
Unknown	48,580	83.8%	77,609	80.8%	46,878	82.1%	16,288	82.8%	16,678	88.3%	77,715	80.8%
White	7,673	13.2%	14,986	15.6%	8,711	15.2%	2,995	15.2%	1,867	9.9%	15,003	15.6%
Hispanic origin
Yes	290	0.5%	512	0.5%	367	0.6%	111	0.6%	52	0.3%	516	0.5%
No	5,075	8.8%	10,929	11.4%	4,617	8.1%	1,280	6.5%	1,276	6.8%	10,870	11.3%
Unknown	52,600	90.7%	84,572	88.1%	52,144	91.3%	18,289	92.9%	17,554	93.0%	84,746	88.2%
Year
2010	0	0.0%	0	0.0%	0	0.0%	430	2.2%	375	2.0%	0	0.0%
2011	44	0.1%	0	0.0%	56	0.1%	6,251	31.8%	5,640	29.9%	0	0.0%
2012	2,495	4.3%	0	0.0%	2,961	5.2%	4,391	22.3%	4,061	21.5%	0	0.0%
2013	5,502	9.5%	1,512	1.6%	6,074	10.6%	2,326	11.8%	2,193	11.6%	1,511	1.6%
2014	7,059	12.2%	4,042	4.2%	7,547	13.2%	1,519	7.7%	1,478	7.8%	4,057	4.2%
2015	6,498	11.2%	7,189	7.5%	6,747	11.8%	1,075	5.5%	1,068	5.7%	7,248	7.5%
2016	6,428	11.1%	9,631	10.0%	6,369	11.1%	1,396	7.1%	1,493	7.9%	9,693	10.1%
2017	6,838	11.8%	11,530	12.0%	6,486	11.4%	955	4.9%	1,056	5.6%	11,558	12.0%
2018	6,529	11.3%	13,089	13.6%	6,106	10.7%	642	3.3%	725	3.8%	13,092	13.6%
2019	5,742	9.9%	14,758	15.4%	5,315	9.3%	355	1.8%	391	2.1%	14,770	15.4%
2020	4,810	8.3%	15,070	15.7%	4,398	7.7%	200	1.0%	226	1.2%	15,062	15.7%
2021	5,129	8.8%	16,992	17.7%	4,696	8.2%	131	0.7%	146	0.8%	16,955	17.6%
2022	890	1.5%	2,202	2.3%	374	0.7%	6	0.0%	29	0.2%	2,185	2.3%
CHADSVASC
mean, std	1.7	1.2	1.7	1.2	1.5	1.2	1.5	1.1	1.6	1.2	1.8	1.2
0	9,429	16.3%	15,298	15.9%	10,824	18.9%	3,860	19.6%	3,203	17.0%	14,873	15.5%
1	19,096	32.9%	31,296	32.6%	20,207	35.4%	7,040	35.8%	6,425	34.0%	30,971	32.2%
2	15,367	26.5%	25,477	26.5%	15,147	26.5%	5,235	26.6%	5,119	27.1%	25,749	26.8%
3	8,581	14.8%	14,474	15.1%	7,242	12.7%	2,379	12.1%	2,610	13.8%	14,712	15.3%
4	4,093	7.1%	7,058	7.4%	2,862	5.0%	894	4.5%	1,151	6.1%	7,320	7.6%
>= 5	1,400	2.4%	2,410	2.5%	847	1.5%	270	1.4%	375	2.0%	2,507	2.6%
HASBLED
mean, std	1.0	0.8	1.0	0.8	0.9	0.7	0.9	0.7	1.0	0.8	1.0	0.8
0	14,174	24.5%	23,050	24.0%	15,520	27.2%	5,499	27.9%	4,838	25.6%	22,706	23.6%
1	31,558	54.4%	52,273	54.4%	32,202	56.4%	11,078	56.3%	10,323	54.7%	52,039	54.1%
2	9,448	16.3%	15,920	16.6%	7,716	13.5%	2,557	13.0%	2,934	15.5%	16,333	17.0%
>= 3	2,785	4.8%	4,770	5.0%	1,689	3.0%	545	2.8%	787	4.2%	5,054	5.3%
Health Characteristics
Diabetes	16,109	27.8%	27,271	28.4%	14,772	25.9%	4,945	25.1%	4,936	26.1%	27,609	28.7%
Hypercholesterolemia	15,558	26.8%	26,023	27.1%	14,807	25.9%	5,084	25.8%	4,968	26.3%	26,543	27.6%
Hypertension	41,964	72.4%	69,967	72.9%	39,861	69.8%	13,587	69.0%	13,450	71.2%	70,338	73.2%
Kidney failure (chronic)	3,926	6.8%	6,726	7.0%	2,519	4.4%	827	4.2%	1,122	5.9%	7,063	7.3%
Kidney failure (acute)	4,452	7.7%	7,529	7.8%	2,511	4.4%	775	3.9%	1,122	5.9%	7,923	8.2%
Obesity	21,546	37.2%	36,056	37.6%	17,334	30.3%	5,598	28.4%	6,389	33.8%	35,462	36.9%
Peptic ulcer disease	198	0.3%	341	0.4%	139	0.2%	45	0.2%	63	0.3%	375	0.4%
Nicotine dependency	15,227	26.3%	25,624	26.7%	12,144	21.3%	3,854	19.6%	4,401	23.3%	25,342	26.4%
Hospitalized AMI (past 0-30 days)	1,281	2.2%	2,217	2.3%	834	1.5%	259	1.3%	333	1.8%	2,323	2.4%
Hospitalized AMI (past 31-183 days)	677	1.2%	1,132	1.2%	395	0.7%	115	0.6%	165	0.9%	1,160	1.2%
Coronary revascularization	4,916	8.5%	8,362	8.7%	3,767	6.6%	1,259	6.4%	1,476	7.8%	8,760	9.1%
Hospitalized heart failure	9,004	15.5%	15,287	15.9%	7,013	12.3%	2,297	11.7%	2,663	14.1%	15,835	16.5%
Outpatient heart failure	8,641	14.9%	14,775	15.4%	7,263	12.7%	2,399	12.2%	2,613	13.8%	15,101	15.7%
Other ischemic heart disease	15,777	27.2%	26,600	27.7%	14,367	25.1%	4,911	25.0%	5,031	26.6%	27,202	28.3%
Hospitalized stroke (past 0-30 days)	737	1.3%	1,246	1.3%	581	1.0%	216	1.1%	279	1.5%	1,388	1.4%
Hospitalized stroke (past 31-183 days)	447	0.8%	724	0.8%	292	0.5%	104	0.5%	157	0.8%	811	0.8%
Transient ischemic attack	1,843	3.2%	3,051	3.2%	1,710	3.0%	611	3.1%	646	3.4%	3,215	3.3%
Other medical conditions (falls, fractures, syncop	15,037	25.9%	25,052	26.1%	14,295	25.0%	4,925	25.0%	1,650	8.7%	9,006	9.4%
Cardioversion	9,265	16.0%	15,254	15.9%	9,359	16.4%	3,255	16.5%	3,041	16.1%	15,347	16.0%
Cardioablation	2,583	4.5%	4,261	4.4%	2,897	5.1%	1,027	5.2%	907	4.8%	4,546	4.7%
Hospitalized for bleeding	256	0.4%	419	0.4%	181	0.3%	64	0.3%	84	0.4%	474	0.5%
Medical Product Use
Estrogen replacement	1,394	2.4%	2,294	2.4%	1,142	2.0%	393	2.0%	463	2.5%	2,354	2.4%
H2-antagonist	1,500	2.6%	2,579	2.7%	1,289	2.3%	383	1.9%	421	2.2%	2,635	2.7%
NSAIDs	9,324	16.1%	15,575	16.2%	8,840	15.5%	3,004	15.3%	2,980	15.8%	15,596	16.2%
Proton pump inhibitors	11,829	20.4%	19,994	20.8%	10,614	18.6%	3,574	18.2%	3,750	19.9%	20,250	21.1%
SSRI antidepressants	7,023	12.1%	11,855	12.3%	6,320	11.1%	2,109	10.7%	2,201	11.7%	11,923	12.4%
Insulin	4,128	7.1%	7,119	7.4%	3,498	6.1%	1,159	5.9%	1,230	6.5%	7,349	7.6%
Metformin (Biguanide)	9,840	17.0%	16,572	17.3%	8,942	15.7%	2,932	14.9%	2,925	15.5%	16,542	17.2%
Sulfonylureas	3,031	5.2%	5,184	5.4%	3,518	6.2%	1,198	6.1%	993	5.3%	5,315	5.5%
Other diabetes medications	4,715	8.1%	7,954	8.3%	3,994	7.0%	1,326	6.7%	1,408	7.5%	8,147	8.5%
ACEI/ARB	29,029	50.1%	48,349	50.4%	27,630	48.4%	9,399	47.8%	9,308	49.3%	48,563	50.5%
Antiarrhythmics	16,491	28.5%	27,333	28.5%	17,489	30.6%	6,231	31.7%	5,700	30.2%	28,236	29.4%
Anti-coagulant (injectable)	6,697	11.6%	11,182	11.6%	5,596	9.8%	1,677	8.5%	1,833	9.7%	10,955	11.4%
Anti-platelets	6,934	12.0%	11,593	12.1%	5,342	9.4%	1,733	8.8%	2,042	10.8%	11,837	12.3%
Beta-blockers	41,228	71.1%	68,498	71.3%	38,596	67.6%	13,263	67.4%	13,251	70.2%	68,782	71.5%
Calcium channel blockers	20,300	35.0%	33,804	35.2%	17,373	30.4%	6,035	30.7%	6,606	35.0%	34,232	35.6%
Digoxin	3,378	5.8%	5,686	5.9%	4,483	7.8%	1,628	8.3%	1,261	6.7%	6,079	6.3%
Diuretics (loop)	10,510	18.1%	17,932	18.7%	8,968	15.7%	2,960	15.0%	3,218	17.0%	18,424	19.2%
Diuretics (potassium sparing)	4,684	8.1%	7,907	8.2%	3,990	7.0%	1,323	6.7%	1,410	7.5%	8,110	8.4%
Diuretics (thiazide)	11,705	20.2%	19,516	20.3%	5,158	9.0%	1,724	8.8%	3,763	19.9%	19,640	20.4%
Nitrates	3,103	5.4%	5,318	5.5%	2,529	4.4%	834	4.2%	943	5.0%	5,533	5.8%
Statins	25,330	43.7%	42,462	44.2%	23,532	41.2%	7,993	40.6%	8,014	42.4%	43,115	44.8%
Fibrates	2,218	3.8%	3,754	3.9%	2,388	4.2%	850	4.3%	774	4.1%	3,968	4.1%
Amiodarone	5,784	10.0%	9,740	10.1%	5,082	8.9%	1,754	8.9%	1,864	9.9%	10,071	10.5%
Dronedarone	1,483	2.6%	2,426	2.5%	2,285	4.0%	937	4.8%	664	3.5%	2,933	3.1%
Health Service Utilization Intensity Metrics
No ED encounters (past 0-30 days)	38,820	67.0%	64,163	66.8%	40,682	71.2%	13,952	70.9%	12,743	67.5%	64,238	66.8%
No ED encounters (past 31-183 days)	46,161	79.6%	76,245	79.4%	47,017	82.3%	16,326	83.0%	15,247	80.7%	76,434	79.5%
At least 1 ED encounter (past 0-30 days)	19,144	33.0%	31,850	33.2%	16,445	28.8%	5,727	29.1%	6,139	32.5%	31,894	33.2%
At least 2 ED encounters (past 0-30 days)	4,377	7.6%	7,380	7.7%	3,351	5.9%	1,131	5.7%	1,322	7.0%	7,317	7.6%
At least 1 ED encounter (past 31-183 days)	11,804	20.4%	19,768	20.6%	10,110	17.7%	3,353	17.0%	3,635	19.3%	19,698	20.5%
At least 2 ED encounters (past 31-183 days)	3,964	6.8%	6,738	7.0%	3,069	5.4%	988	5.0%	1,152	6.1%	6,633	6.9%
1Weighted patient characteristics tables facilitate the assessment of covariate balance after inverse probability weighting and should not be interpreted as a description of the unweighted population. Treated patients are weighted by the proportion of treated patients in the trimmed population divided by the inverse of their propensity score (PS). Reference patients are weighted by 1 minus the pr…
*Full list of characteristics after weighting; only select characteristics were included in Table 1 in the manuscript

## Sheet: eTable 5 - Riva Apixa
eTable 5. Aggregated unadjusted characteristics of rivaroxaban and apixaban users in the Sentinel Distributed Database from October 19, 2010 to February 28, 2022
	Rivaroxaban Users		Apixaban Users		Covariate Balance
Patient Characteristics	Number/ Mean	Percent/ Standard Deviation1	Number/ Mean	Percent/ Standard Deviation1	Absolute Difference	Standardized Difference
Unique patients	57,932	100.0%	96,057	100.0%	N/A	N/A
Demographic Characteristics
Age (years)	56.2	7.4	56.9	7.1	-0.654	-0.090
Age
21-49 years	9,858	17.0%	14,411	15.0%	2.014	0.055
50-64 years	48,074	83.0%	81,646	85.0%	-2.014	-0.055
Sex
Female	14,858	25.6%	28,332	29.5%	-3.848	-0.086
Male	43,074	74.4%	67,725	70.5%	3.848	0.086
Race2
American Indian or Alaska Native	30	0.1%	83	0.1%	-0.035	-0.013
Asian	112	0.2%	196	0.2%	-0.011	-0.002
Black or African American	1,217	2.1%	2,804	2.9%	-0.818	-0.052
Native Hawaiian or Other Pacific Islander	46	0.1%	z	0.1%	-0.009	-0.003
Unknown	48,930	84.5%	77,288	80.5%	4.001	0.105
White	7,384	12.7%	15,216	15.8%	-3.095	-0.089
Hispanic origin
Yes	289	0.5%	520	0.5%	-0.042	-0.006
No	4,795	8.3%	11,202	11.7%	-3.385	-0.113
Unknown	52,848	91.2%	84,335	87.8%	3.427	0.112
Year
2010	0	0.0%	0	0.0%	NaN	NaN
2011	50	0.1%	0	0.0%	NaN	NaN
2012	2,775	4.8%	0	0.0%	NaN	NaN
2013	5,913	10.2%	1,397	1.5%	8.752	0.380
2014	7,432	12.8%	3,795	4.0%	8.878	0.324
2015	6,718	11.6%	6,871	7.2%	4.443	0.153
2016	6,456	11.1%	9,459	9.8%	1.297	0.042
2017	6,648	11.5%	11,431	11.9%	-0.425	-0.013
2018	6,296	10.9%	13,114	13.7%	-2.784	-0.085
2019	5,473	9.4%	14,982	15.6%	-6.150	-0.187
2020	4,523	7.8%	15,350	16.0%	-8.173	-0.255
2021	4,821	8.3%	17,399	18.1%	-9.791	-0.292
2022	827	1.4%	2,259	2.4%	-0.924	-0.068
CHADSVASC
mean, std	1.6	1.2	1.8	1.3	-0.256	-0.210
0	10,767	18.6%	13,941	14.5%	4.072	0.110
1	20,330	35.1%	30,084	31.3%	3.774	0.080
2	15,198	26.2%	25,643	26.7%	-0.461	-0.010
3	7,610	13.1%	15,448	16.1%	-2.946	-0.083
4	3,119	5.4%	8,042	8.4%	-2.988	-0.118
≥ 5	908	1.6%	2,899	3.0%	-1.451	-0.097
HASBLED
mean, std	0.9	0.7	1.1	0.8	-0.142	-0.184
0	15,507	26.8%	21,702	22.6%	4.175	0.097
1	32,498	56.1%	51,359	53.5%	2.630	0.053
2	8,092	14.0%	17,271	18.0%	-4.012	-0.110
≥ 3	1,835	3.2%	5,725	6.0%	-2.792	-0.134
Health Characteristics
Diabetes	15,090	26.0%	28,339	29.5%	-3.454	-0.077
Hypercholesterolemia	14,892	25.7%	26,803	27.9%	-2.197	-0.050
Hypertension	40,690	70.2%	71,267	74.2%	-3.955	-0.088
Kidney failure (chronic)	2,677	4.6%	7,938	8.3%	-3.643	-0.149
Kidney failure (acute)	2,782	4.8%	9,172	9.5%	-4.746	-0.185
Obesity	19,165	33.1%	38,398	40.0%	-6.892	-0.144
Peptic ulcer disease	140	0.2%	404	0.4%	-0.179	-0.031
Nicotine dependency	13,335	23.0%	27,442	28.6%	-5.550	-0.127
Hospitalized AMI (past 0-30 days)	906	1.6%	2,630	2.7%	-1.174	-0.081
Hospitalized AMI (past 31-183 days)	456	0.8%	1,340	1.4%	-0.608	-0.059
Coronary revascularization	3,860	6.7%	9,438	9.8%	-3.162	-0.115
Hospitalized heart failure	7,312	12.6%	16,998	17.7%	-5.074	-0.142
Outpatient heart failure	7,506	13.0%	15,848	16.5%	-3.542	-0.100
Other ischemic heart disease	14,519	25.1%	27,845	29.0%	-3.926	-0.088
Hospitalized stroke (past 0-30 days)	559	1.0%	1,443	1.5%	-0.537	-0.049
Hospitalized stroke (past 31-183 days)	288	0.5%	866	0.9%	-0.404	-0.049
Transient ischemic attack	1,673	2.9%	3,204	3.3%	-0.448	-0.026
Other medical conditions (falls, fractures, syncope, walker use)e, walker use)	14,476	25.0%	25,554	26.6%	-1.615	-0.037
Cardioversion	9,377	16.2%	15,151	15.8%	0.413	0.011
Cardioablation	2,670	4.6%	4,170	4.3%	0.268	0.013
Hospitalized for bleeding	175	0.3%	497	0.5%	-0.215	-0.034
Medical Product Use
Estrogen replacement	1,324	2.3%	2,361	2.5%	-0.172	-0.011
H2-antagonist	1,252	2.2%	2,785	2.9%	-0.738	-0.047
NSAIDs	9,071	15.7%	15,792	16.4%	-0.782	-0.021
Proton pump inhibitors	10,933	18.9%	20,884	21.7%	-2.869	-0.071
SSRI antidepressants	6,537	11.3%	12,269	12.8%	-1.489	-0.046
Insulin	3,601	6.2%	7,708	8.0%	-1.808	-0.070
Metformin (Biguanide)	9,309	16.1%	17,144	17.8%	-1.779	-0.047
Sulfonylureas	3,106	5.4%	5,172	5.4%	-0.023	-0.001
Other diabetes medications	4,138	7.1%	8,603	9.0%	-1.813	-0.067
ACEI/ARB	28,216	48.7%	49,059	51.1%	-2.367	-0.047
Antiarrhythmics	17,012	29.4%	26,803	27.9%	1.462	0.032
Anti-coagulant (injectable)	6,089	10.5%	11,768	12.3%	-1.740	-0.055
Anti-platelets	5,675	9.8%	12,825	13.4%	-3.555	-0.111
Beta-blockers	40,265	69.5%	69,488	72.3%	-2.836	-0.062
Calcium channel blockers	19,743	34.1%	34,401	35.8%	-1.734	-0.036
Digoxin	3,955	6.8%	5,126	5.3%	1.491	0.062
Diuretics (loop)	9,203	15.9%	19,232	20.0%	-4.136	-0.108
Diuretics (potassium sparing)	4,106	7.1%	8,471	8.8%	-1.731	-0.064
Diuretics (thiazide)	11,452	19.8%	19,787	20.6%	-0.831	-0.021
Nitrates	2,573	4.4%	5,824	6.1%	-1.622	-0.073
Statins	23,901	41.3%	43,962	45.8%	-4.510	-0.091
Fibrates	2,249	3.9%	3,766	3.9%	-0.038	-0.002
Amiodarone	5,234	9.0%	10,351	10.8%	-1.741	-0.058
Dronedarone	1,784	3.1%	2,119	2.2%	0.873	0.054
Health Service Utilization Intensity Metrics
No ED encounters (past 0-30 days)	40,509	69.9%	62,427	65.0%	4.936	0.105
No ED encounters (past 31-183 days)	47,230	81.5%	75,358	78.5%	3.075	0.077
At least 1 ED encounter (past 0-30 days)	17,423	30.1%	33,630	35.0%	-4.936	-0.105
At least 2 ED encounters (past 0-30 days)	3,723	6.4%	8,054	8.4%	-1.958	-0.075
At least 1 ED encounter (past 31-183 days)	10,702	18.5%	20,699	21.5%	-3.075	-0.077
At least 2 ED encounters (past 31-183 days)	3,374	5.8%	7,240	7.5%	-1.713	-0.069
1Value represents standard deviation where no % follows the value. 2Race data may not be completely populated at all Data Partners; therefore, data about race may be incomplete. **AMI - acute myocardial infarction; NSAIDs - non-steroidal anti-inflammtory drugs; ACEI - angiotensin converting enzyme inhibitor; ARB - angiotensin receptor blocker; ED - emergency department; N/A - not applicable; NaN …

## Sheet: eTable 6 - Riva Dabi
eTable 6. Aggregated unadjusted characteristics of rivaroxaban and dabigatran users in the Sentinel Distributed Database from October 19, 2010 to February 28, 2022
	Rivaroxaban Users		Dabigatran Users		Covariate Balance
Patient Characteristics	Number/ Mean	Percent/ Standard Deviation1	Number/ Mean	Percent/ Standard Deviation1	Absolute Difference	Standardized Difference
Unique patients	57,399	100.0%	20,188	100.0%	N/A	N/A
Demographic Characteristics
Age (years)	56.2	7.4	56.2	7.3	0.026	0.004
Age
21-49 years	9,776	17.0%	3,499	17.3%	-0.300	-0.008
50-64 years	47,623	83.0%	16,689	82.7%	0.300	0.008
Sex
Female	14,711	25.6%	4,699	23.3%	2.353	0.055
Male	42,688	74.4%	15,489	76.7%	-2.353	-0.055
Race2
American Indian or Alaska Native	49	0.1%	22	0.1%	-0.024	-0.008
Asian	169	0.3%	65	0.3%	-0.028	-0.005
Black or African American	1,329	2.3%	284	1.4%	0.909	0.067
Native Hawaiian or Other Pacific Islander	57	0.1%	13	0.1%	0.035	0.012
Unknown	46,970	81.8%	16,715	82.8%	-0.966	-0.025
White	8,825	15.4%	3,089	15.3%	0.074	0.002
Hispanic origin
Yes	373	0.6%	112	0.6%	0.095	0.012
No	4,775	8.3%	1,255	6.2%	2.102	0.081
Unknown	52,251	91.0%	18,821	93.2%	-2.197	-0.082
Year
2010	0	0.0%	482	2.4%	NaN	NaN
2011	49	0.1%	6,847	33.9%	-33.831	-1.009
2012	2,727	4.8%	4,650	23.0%	-18.283	-0.548
2013	5,765	10.0%	2,393	11.9%	-1.810	-0.058
2014	7,298	12.7%	1,503	7.4%	5.269	0.176
2015	6,654	11.6%	1,042	5.2%	6.431	0.234
2016	6,425	11.2%	1,271	6.3%	4.898	0.174
2017	6,646	11.6%	856	4.2%	7.338	0.274
2018	6,321	11.0%	557	2.8%	8.253	0.330
2019	5,551	9.7%	304	1.5%	8.165	0.361
2020	4,613	8.0%	171	0.8%	7.190	0.354
2021	4,962	8.6%	107	0.5%	8.115	0.395
2022	388	0.7%	5	0.0%	0.651	0.110
CHADSVASC
mean, std	1.6	1.2	1.5	1.1	0.112	0.097
0	10,615	18.5%	4,137	20.5%	-1.999	-0.050
1	20,124	35.1%	7,308	36.2%	-1.140	-0.024
2	15,095	26.3%	5,427	26.9%	-0.584	-0.013
3	7,559	13.2%	2,267	11.2%	1.940	0.059
4	3,094	5.4%	800	4.0%	1.428	0.068
≥ 5	912	1.6%	249	1.2%	0.355	0.030
HASBLED
mean, std	0.9	0.7	0.9	0.7	0.059	0.083
0	15,309	26.7%	5,818	28.8%	-2.148	-0.048
1	32,231	56.2%	11,466	56.8%	-0.644	-0.013
2	8,030	14.0%	2,435	12.1%	1.928	0.057
≥ 3	1,829	3.2%	469	2.3%	0.863	0.053
Health Characteristics
Diabetes	14,995	26.1%	5,062	25.1%	1.050	0.024
Hypercholesterolemia	14,766	25.7%	5,376	26.6%	-0.904	-0.021
Hypertension	40,370	70.3%	13,727	68.0%	2.336	0.051
Kidney failure (chronic)	2,663	4.6%	751	3.7%	0.919	0.046
Kidney failure (acute)	2,763	4.8%	664	3.3%	1.525	0.077
Obesity	19,008	33.1%	4,557	22.6%	10.543	0.237
Peptic ulcer disease	139	0.2%	51	0.3%	-0.010	-0.002
Nicotine dependency	13,241	23.1%	3,307	16.4%	6.687	0.169
Hospitalized AMI (past 0-30 days)	899	1.6%	226	1.1%	0.447	0.039
Hospitalized AMI (past 31-183 days)	454	0.8%	100	0.5%	0.296	0.037
Coronary revascularization	3,846	6.7%	1,284	6.4%	0.340	0.014
Hospitalized heart failure	7,296	12.7%	2,232	11.1%	1.655	0.051
Outpatient heart failure	7,471	13.0%	2,389	11.8%	1.182	0.036
Other ischemic heart disease	14,426	25.1%	5,075	25.1%	-0.006	-0.000
Hospitalized stroke (past 0-30 days)	556	1.0%	230	1.1%	-0.171	-0.017
Hospitalized stroke (past 31-183 days)	285	0.5%	107	0.5%	-0.033	-0.005
Transient ischemic attack	1,664	2.9%	656	3.2%	-0.350	-0.020
Other medical conditions (falls, fractures, syncope, walker use)e, walker use)	14,343	25.0%	5,079	25.2%	-0.170	-0.004
Cardioversion	9,301	16.2%	3,419	16.9%	-0.732	-0.020
Cardioablation	2,655	4.6%	1,304	6.5%	-1.834	-0.080
Hospitalized for bleeding	173	0.3%	76	0.4%	-0.075	-0.013
Medical Product Use
Estrogen replacement	1,137	2.0%	419	2.1%	-0.095	-0.007
H2-antagonist	1,354	2.4%	375	1.9%	0.501	0.035
NSAIDs	8,986	15.7%	3,009	14.9%	0.750	0.021
Proton pump inhibitors	10,881	19.0%	3,522	17.4%	1.511	0.039
SSRI antidepressants	6,476	11.3%	2,085	10.3%	0.955	0.031
Insulin	3,561	6.2%	1,168	5.8%	0.418	0.018
Metformin (Biguanide)	9,291	16.2%	2,879	14.3%	1.926	0.054
Sulfonylureas	3,450	6.0%	1,320	6.5%	-0.528	-0.022
Other diabetes medications	4,105	7.2%	1,332	6.6%	0.554	0.022
ACEI/ARB	27,920	48.6%	9,575	47.4%	1.213	0.024
Antiarrhythmics	16,607	28.9%	7,198	35.7%	-6.722	-0.144
Anti-coagulant (injectable)	6,063	10.6%	1,479	7.3%	3.237	0.114
Anti-platelets	5,670	9.9%	1,607	8.0%	1.918	0.067
Beta-blockers	38,744	67.5%	13,649	67.6%	-0.110	-0.002
Calcium channel blockers	17,174	29.9%	6,405	31.7%	-1.806	-0.039
Digoxin	3,906	6.8%	2,178	10.8%	-3.984	-0.141
Diuretics (loop)	9,154	15.9%	2,984	14.8%	1.167	0.032
Diuretics (potassium sparing)	4,078	7.1%	1,340	6.6%	0.467	0.018
Diuretics (thiazide)	5,299	9.2%	1,711	8.5%	0.757	0.027
Nitrates	2,554	4.4%	871	4.3%	0.135	0.007
Statins	23,729	41.3%	8,231	40.8%	0.569	0.012
Fibrates	2,236	3.9%	1,009	5.0%	-1.102	-0.054
Amiodarone	5,085	8.9%	1,790	8.9%	-0.008	-0.000
Dronedarone	1,737	3.0%	1,467	7.3%	-4.241	-0.193
Health Service Utilization Intensity Metrics
No ED encounters (past 0-30 days)	40,153	70.0%	14,818	73.4%	-3.446	-0.077
No ED encounters (past 31-183 days)	46,767	81.5%	17,018	84.3%	-2.821	-0.075
At least 1 ED encounter (past 0-30 days)	17,246	30.0%	5,370	26.6%	3.446	0.077
At least 2 ED encounters (past 0-30 days)	3,694	6.4%	977	4.8%	1.596	0.069
At least 1 ED encounter (past 31-183 days)	10,632	18.5%	3,170	15.7%	2.821	0.075
At least 2 ED encounters (past 31-183 days)	3,360	5.9%	873	4.3%	1.529	0.070
1Value represents standard deviation where no % follows the value. 2Race data may not be completely populated at all Data Partners; therefore, data about race may be incomplete. **AMI - acute myocardial infarction; NSAIDs - non-steroidal anti-inflammtory drugs; ACEI - angiotensin converting enzyme inhibitor; ARB - angiotensin receptor blocker; ED - emergency department; N/A - not applicable; NaN …

## Sheet: eTable 7 Dabi Apixa
eTable 7. Aggregated unadjusted characteristics of dabigatran and apixaban users in the Sentinel Distributed Database from October 19, 2010 to February 28, 2022
	Dabigatran Users		Apixaban Users		Covariate Balance
Patient Characteristics	Number/ Mean	Percent/ Standard Deviation1	Number/ Mean	Percent/ Standard Deviation1	Absolute Difference	Standardized Difference
Unique patients	20,163	100.0%	96,668	100.0%	N/A	N/A
Demographic Characteristics
Age (years)	56.2	7.3	56.9	7.1	-0.671	-0.093
Age
21-49 years	3,486	17.3%	14,513	15.0%	2.276	0.062
50-64 years	16,677	82.7%	82,155	85.0%	-2.276	-0.062
Sex
Female	4,707	23.3%	28,463	29.4%	-6.099	-0.139
Male	15,456	76.7%	68,205	70.6%	6.099	0.139
Race2
American Indian or Alaska Native	4	0.0%	82	0.1%	-0.065	-0.028
Asian	29	0.1%	200	0.2%	-0.063	-0.015
Black or African American	226	1.1%	2,840	2.9%	-1.817	-0.129
Native Hawaiian or Other Pacific Islander	13	0.1%	85	0.1%	-0.023	-0.009
Unknown	17,987	89.2%	77,679	80.4%	8.851	0.248
White	1,871	9.3%	15,389	15.9%	-6.640	-0.201
Hispanic origin
Yes	51	0.3%	530	0.5%	-0.295	-0.047
No	1,225	6.1%	11,286	11.7%	-5.600	-0.198
Unknown	18,887	93.7%	84,852	87.8%	5.895	0.204
Year
2010	482	2.4%	0	0.0%	NaN	NaN
2011	6,808	33.8%	0	0.0%	NaN	NaN
2012	4,635	23.0%	0	0.0%	NaN	NaN
2013	2,387	11.8%	1,363	1.4%	10.429	0.429
2014	1,508	7.5%	3,742	3.9%	3.608	0.156
2015	1,041	5.2%	6,852	7.1%	-1.925	-0.080
2016	1,285	6.4%	9,522	9.9%	-3.477	-0.128
2017	865	4.3%	11,508	11.9%	-7.615	-0.282
2018	557	2.8%	13,206	13.7%	-10.899	-0.405
2019	302	1.5%	15,130	15.7%	-14.154	-0.522
2019	168	0.8%	15,505	16.0%	-15.206	-0.569
2021	105	0.5%	17,566	18.2%	-17.651	-0.636
2022	20	0.1%	2,274	2.4%	-2.253	-0.206
CHADSVASC
mean, std	1.5	1.1	1.8	1.3	-0.362	-0.303
0	4,126	20.5%	14,037	14.5%	5.942	0.157
1	7,295	36.2%	30,315	31.4%	4.820	0.102
2	5,418	26.9%	25,770	26.7%	0.213	0.005
3	2,270	11.3%	15,540	16.1%	-4.817	-0.141
4	802	4.0%	8,095	8.4%	-4.396	-0.183
≥ 5	252	1.2%	2,911	3.0%	-1.762	-0.122
HASBLED
mean, std	0.9	0.7	1.1	0.8	-0.199	-0.264
0	5,809	28.8%	21,863	22.6%	6.194	0.142
1	11,455	56.8%	51,632	53.4%	3.400	0.068
2	2,424	12.0%	17,406	18.0%	-5.984	-0.168
≥ 3	475	2.4%	5,767	6.0%	-3.610	-0.182
Health Characteristics
Diabetes	5,065	25.1%	28,482	29.5%	-4.343	-0.098
Hypercholesterolemia	5,371	26.6%	26,971	27.9%	-1.263	-0.028
Hypertension	13,717	68.0%	71,702	74.2%	-6.143	-0.136
Kidney failure (chronic)	749	3.7%	7,965	8.2%	-4.525	-0.192
Kidney failure (acute)	663	3.3%	9,210	9.5%	-6.239	-0.257
Obesity	4,564	22.6%	38,625	40.0%	-17.321	-0.380
Peptic ulcer disease	50	0.2%	407	0.4%	-0.173	-0.030
Nicotine dependency	3,305	16.4%	27,621	28.6%	-12.182	-0.295
Hospitalized AMI (past 0-30 days)	225	1.1%	2,648	2.7%	-1.623	-0.118
Hospitalized AMI (past 31-183 days)	97	0.5%	1,352	1.4%	-0.918	-0.095
Coronary revascularization	1,277	6.3%	9,479	9.8%	-3.472	-0.128
Hospitalized heart failure	2,230	11.1%	17,112	17.7%	-6.642	-0.190
Outpatient heart failure	2,387	11.8%	15,973	16.5%	-4.685	-0.135
Other ischemic heart disease	5,070	25.1%	28,007	29.0%	-3.827	-0.086
Hospitalized stroke (past 0-30 days)	231	1.1%	1,462	1.5%	-0.367	-0.032
Hospitalized stroke (past 31-183 days)	108	0.5%	871	0.9%	-0.365	-0.043
Transient ischemic attack	657	3.3%	3,229	3.3%	-0.082	-0.005
Other medical conditions (falls, fractures, syncope, walker use)e, walker use)	1,440	7.1%	9,533	9.9%	-2.720	-0.098
Cardioversion	3,404	16.9%	15,241	15.8%	1.116	0.030
Cardioablation	1,303	6.5%	4,224	4.4%	2.093	0.093
Hospitalized for bleeding	75	0.4%	504	0.5%	-0.149	-0.022
Medical Product Use
Estrogen replacement	492	2.4%	2,366	2.4%	-0.007	-0.000
H2-antagonist	367	1.8%	2,798	2.9%	-1.074	-0.071
NSAIDs	3,011	14.9%	15,890	16.4%	-1.504	-0.041
Proton pump inhibitors	3,518	17.4%	21,065	21.8%	-4.343	-0.110
SSRI antidepressants	2,095	10.4%	12,346	12.8%	-2.381	-0.074
Insulin	1,171	5.8%	7,755	8.0%	-2.215	-0.087
Metformin (Biguanide)	2,880	14.3%	17,245	17.8%	-3.556	-0.097
Sulfonylureas	1,227	6.1%	5,197	5.4%	0.709	0.031
Other diabetes medications	1,339	6.6%	8,633	8.9%	-2.290	-0.086
ACEI/ARB	9,607	47.6%	49,354	51.1%	-3.408	-0.068
Antiarrhythmics	7,205	35.7%	27,090	28.0%	7.710	0.166
Anti-coagulant (injectable)	1,477	7.3%	11,822	12.2%	-4.904	-0.166
Anti-platelets	1,604	8.0%	12,901	13.3%	-5.391	-0.175
Beta-blockers	13,654	67.7%	69,965	72.4%	-4.658	-0.102
Calcium channel blockers	6,964	34.5%	34,619	35.8%	-1.274	-0.027
Digoxin	2,179	10.8%	5,170	5.3%	5.459	0.201
Diuretics (loop)	2,987	14.8%	19,376	20.0%	-5.230	-0.138
Diuretics (potassium sparing)	1,346	6.7%	8,523	8.8%	-2.141	-0.080
Diuretics (thiazide)	3,971	19.7%	19,871	20.6%	-0.861	-0.021
Nitrates	881	4.4%	5,863	6.1%	-1.696	-0.076
Statins	8,214	40.7%	44,236	45.8%	-5.023	-0.102
Fibrates	1,007	5.0%	3,786	3.9%	1.078	0.052
Amiodarone	1,789	8.9%	10,448	10.8%	-1.935	-0.065
Dronedarone	1,469	7.3%	2,144	2.2%	5.068	0.240
Health Service Utilization Intensity Metrics
No ED encounters (past 0-30 days)	14,802	73.4%	62,836	65.0%	8.410	0.183
No ED encounters (past 31-183 days)	17,002	84.3%	75,823	78.4%	5.886	0.152
At least 1 ED encounter (past 0-30 days)	5,361	26.6%	33,832	35.0%	-8.410	-0.183
At least 2 ED encounters (past 0-30 days)	972	4.8%	8,122	8.4%	-3.581	-0.145
At least 1 ED encounter (past 31-183 days)	3,161	15.7%	20,845	21.6%	-5.886	-0.152
At least 2 ED encounters (past 31-183 days)	872	4.3%	7,282	7.5%	-3.208	-0.136
1Value represents standard deviation where no % follows the value. 2Race data may not be completely populated at all Data Partners; therefore, data about race may be incomplete. **AMI - acute myocardial infarction; NSAIDs - non-steroidal anti-inflammtory drugs; ACEI - angiotensin converting enzyme inhibitor; ARB - angiotensin receptor blocker; ED - emergency department; N/A - not applicable; NaN …

## Sheet: eFig 1 - Riva Apixa Stroke
eFigure 1. Adjusted hazard ratios for thromboembolic stroke comparing rivaroxaban and apixaban users, overall and by subgroup
Weighted using Average Treatment Effect, Stabilized, (ATES)

## Sheet: eFig 2 - Riva Apixa MEB
eFigure 2. Adjusted hazard ratios for major extracranial bleeding comparing rivaroxaban and apixaban users, overall and by subgroup
Weighted using Average Treatment Effect, Stabilized, (ATES)

## Sheet: eFig 3 - Riva Apixa GIB
eFigure 3. Adjusted hazard ratios for gastrointestinal hemorrhage comparing rivaroxaban and apixaban users, overall and by subgroup
Weighted using Average Treatment Effect, Stabilized, (ATES)

## Sheet: eFig 4 - Riva Apixa ICH
eFigure 4. Adjusted hazard ratios for intracranial hemorrhage comparing rivaroxaban and apixaban users, overall and by subgroup
Weighted using Average Treatment Effect, Stabilized, (ATES)

[truncated: 12 more sheets: eFig 5 - Riva Dabi Stroke, eFig 6 - Riva Dabi MEB, eFig 7 - Riva Dabi GIB, eFig 8 - Riva Dabi ICH, eFig 9 - Dabi Apixa Stroke, eFig 10 - Dabi Apixa Stroke2, eFig 11 - Dabi Apixa MEB, eFig 12 - Dabi Apixa MEB2, eFig 13 - Dabi Apixa GIB , eFig 14 - Dabi Apixa GIB2, eFig 15 - Dabi Apixa ICH, eFig 16 - Dabi Apixa ICH2]
